# Supplementary material for: Silencing of ANKRD12 circRNA induces molecular and functional changes associated with invasive phenotypes
Source: BMC Cancer. 2019 Jun 11;19:565. doi: 10.1186/s12885-019-5723-0 (PMC6558796; doi:10.1186/s12885-019-5723-0)
Supplement: Supplementary file 5 — Supplementary file S1. List of genes differentially expressed in circANKRD12 silenced cells compared to control in different cell lines. (XLSX 160 kb) [file 12885_2019_5723_MOESM5_ESM.xlsx]

## Sheet: SKOV3
Gene	baseMean	log2FoldChange	lfcSE	stat	pvalue	padj
genes picked up for RNAseq Validation		(RNA seq data- SKOV3)
ENSG00000162433 (AK4)	701.035	-1.49606	0.132792	-11.2662	1.93e-29	4.22e-26
ENSG00000110092(CCDN1)	850.562	-1.14055	0.117814	-9.68091	3.63e-22	5.31e-19
ENSG00000138385(SSB)	151.999	-1.06426	0.191573	-5.5554	2.77e-08	6.07e-06
ENSG00000058804(TMEM48)	553.807	-1.02802	0.129638	-7.92993	2.19e-15	1.92e-12
ENSG00000105855	217.798	1.15796	0.139842	8.28051	1.22653e-16	2.00661e-13
ENSG00000172954	197.604	1.04301	0.14974	6.96544	3.27374e-12	2.67792e-09
ENSG00000117525	314.122	0.639004	0.117857	5.42185	5.89858e-08	3.21669e-05
ENSG00000164134	166.393	0.715495	0.143849	4.97392	6.56123e-07	0.000214684
ENSG00000182263	487.021	0.543073	0.116226	4.67256	2.97472e-06	0.000759408
ENSG00000141298	164.966	0.622189	0.142705	4.35998	1.30073e-05	0.00236444
ENSG00000147649	891.104	0.559863	0.133132	4.20533	2.60697e-05	0.00355417
ENSG00000118263	283.767	0.49425	0.123329	4.00756	6.13484e-05	0.00772046
ENSG00000180747	538.431	0.537512	0.140759	3.81866	0.000134176	0.0146341
ENSG00000154319	178.801	0.521849	0.137746	3.7885	0.000151563	0.0154973
ENSG00000185129	181.901	0.536518	0.147341	3.64133	0.000271234	0.0251067
ENSG00000149948	300.143	0.461031	0.128591	3.58526	0.000336748	0.0263623
ENSG00000275216	794.95	0.422062	0.11758	3.58957	0.000331223	0.0263623
ENSG00000189067	269.497	0.432942	0.12197	3.54957	0.000385865	0.0274467
ENSG00000102780	350.238	0.411904	0.117116	3.51707	0.000436345	0.0274562
ENSG00000164164	344.389	0.456105	0.129252	3.52879	0.000417459	0.0274562
ENSG00000233237	159.841	0.523805	0.148598	3.52499	0.000423498	0.0274562
ENSG00000067082	218.112	0.438978	0.128975	3.40358	0.000665095	0.0402998
ENSG00000130449	318.099	0.461753	0.137854	3.34958	0.000809331	0.0456574
ENSG00000148154	146.265	0.528946	0.157735	3.35337	0.000798337	0.0456574
ENSG00000138594	311.144	0.438874	0.131637	3.33398	0.000856125	0.0466873
ENSG00000122741	181.508	0.465774	0.140594	3.31289	0.000923359	0.0472647
ENSG00000134352	495.713	0.466863	0.141305	3.30393	0.000953384	0.0472647
ENSG00000196591	160.341	0.488333	0.147482	3.31114	0.000929152	0.0472647
ENSG00000162433	193.738	-0.757759	0.142307	-5.32482	1.01055e-07	4.13317e-05
ENSG00000124214	308.485	-0.55745	0.119769	-4.6544	3.2493e-06	0.000759408
ENSG00000141741	883.681	-0.458987	0.103263	-4.44484	8.79577e-06	0.00179874
ENSG00000100503	843.038	-0.444345	0.103004	-4.31387	1.60418e-05	0.00241809
ENSG00000265972	533.383	-0.47514	0.110218	-4.31091	1.62585e-05	0.00241809
ENSG00000094916	1543.55	-0.341538	0.08887	-3.84312	0.00012148	0.0141958
ENSG00000137845	564.311	-0.397663	0.109349	-3.63662	0.000276235	0.0251067
ENSG00000198948	199.208	-0.495058	0.13813	-3.58399	0.000338391	0.0263623
ENSG00000110092	396.002	-0.421007	0.117877	-3.57158	0.000354836	0.0263869

## Sheet: OVCAR3
Gene	baseMean	log2FoldChange	lfcSE	stat	pvalue	padj
ENSG00000137959	351.79	4.14768	0.184654	22.4619	9.78931e-112	1.38e-107
ENSG00000111335	374.668	3.81814	0.184551	20.6888	4.36951e-95	2.05323e-91
ENSG00000185745	780.558	3.33657	0.155619	21.4406	5.59482e-102	3.94351e-98
ENSG00000132530	96.0015	3.15962	0.216885	14.5682	4.47623e-48	7.88767e-45
ENSG00000134321	204.787	3.12359	0.18625	16.771	3.9803e-63	1.40276e-59
ENSG00000137965	200.995	2.76609	0.200682	13.7834	3.20627e-43	5.02209e-40
ENSG00000089127	61.5205	2.57603	0.224147	11.4926	1.4371e-30	1.44706e-27
ENSG00000119917	396.542	2.55644	0.154626	16.5331	2.12122e-61	5.98058e-58
ENSG00000107201	910.168	2.4849	0.153631	16.1745	7.63543e-59	1.79394e-55
ENSG00000126709	320.566	2.36879	0.17535	13.509	1.38466e-41	1.95195e-38
ENSG00000115267	485.367	2.29999	0.156085	14.7356	3.81044e-49	7.67367e-46
ENSG00000119922	199.84	2.26778	0.192998	11.7503	7.03794e-32	7.63183e-29
ENSG00000138646	143.358	2.19314	0.218278	10.0475	9.42401e-24	5.7761e-21
ENSG00000181381	170.311	2.13673	0.196159	10.8929	1.24668e-27	1.0338e-24
ENSG00000111331	534.876	1.95682	0.145026	13.4929	1.72187e-41	2.20666e-38
ENSG00000134326	40.4418	1.90159	0.228568	8.31956	8.8288e-17	4.29171e-14
ENSG00000138496	458.632	1.8878	0.186344	10.1307	4.03705e-24	2.71002e-21
ENSG00000135899	175.821	1.86142	0.1715	10.8538	1.91383e-27	1.49884e-24
ENSG00000188313	213.804	1.73593	0.16432	10.5643	4.36177e-26	3.23621e-23
ENSG00000168016	76.582	1.69372	0.214349	7.90168	2.75161e-15	1.21217e-12
ENSG00000138642	162.78	1.6292	0.166979	9.75695	1.72262e-22	9.71353e-20
ENSG00000137628	186.759	1.62573	0.183504	8.85936	8.0473e-19	4.36319e-16
ENSG00000205413	87.8807	1.60059	0.196963	8.12635	4.42414e-16	2.0789e-13
ENSG00000117228	114.194	1.5759	0.187919	8.38604	5.02796e-17	2.5314e-14
ENSG00000132274	18.4866	1.53861	0.236549	6.50442	7.79911e-11	2.81441e-08
ENSG00000135114	20.5527	1.53685	0.236334	6.50285	7.88103e-11	2.81441e-08
ENSG00000115415	614.243	1.49154	0.13125	11.3641	6.31372e-30	5.93364e-27
ENSG00000221963	183.396	1.48038	0.172663	8.57379	1.00138e-17	5.22833e-15
ENSG00000173193	2022.85	1.45522	0.121624	11.9648	5.42983e-33	6.3787e-30
ENSG00000152778	335.593	1.4543	0.143969	10.1015	5.43854e-24	3.48487e-21
ENSG00000067066	444.33	1.42646	0.136273	10.4677	1.21598e-25	8.57082e-23
ENSG00000173821	1095.91	1.40497	0.125717	11.1756	5.36592e-29	4.72771e-26
ENSG00000163840	525.854	1.33291	0.136279	9.7807	1.36271e-22	8.00421e-20
ENSG00000187608	31.1589	1.27967	0.230557	5.55035	2.851e-08	7.17689e-06
ENSG00000101347	354.507	1.26888	0.157171	8.07325	6.84516e-16	3.11278e-13
ENSG00000078081	58.1977	1.2602	0.215214	5.85558	4.7536e-09	1.42578e-06
ENSG00000196116	212.834	1.19042	0.164727	7.22662	4.95146e-13	2.05296e-10
ENSG00000124201	273.138	1.18119	0.155842	7.57941	3.47124e-14	1.48285e-11
ENSG00000185885	20.5279	1.1492	0.236594	4.85727	1.19017e-06	0.000233026
ENSG00000108771	23.2861	1.10851	0.233759	4.74209	2.11529e-06	0.00037365
ENSG00000140853	34.2647	1.07787	0.227315	4.74175	2.11883e-06	0.00037365
ENSG00000135363	25.3427	1.07498	0.234481	4.58452	4.55027e-06	0.000772833
ENSG00000180801	53.5672	1.06012	0.212093	4.9984	5.78091e-07	0.000119843
ENSG00000141682	231.168	1.05371	0.18026	5.8455	5.0504e-09	1.48324e-06
ENSG00000142089	215.021	1.04994	0.18355	5.72016	1.06421e-08	2.88505e-06
ENSG00000106785	174.251	1.04127	0.170746	6.09835	1.07166e-09	3.28416e-07
ENSG00000133106	10.7484	1.03748	0.231499	4.48157	7.40944e-06	0.00118694
ENSG00000133401	53.1865	1.00313	0.21156	4.74159	2.12045e-06	0.00037365
ENSG00000132109	72.9374	0.993116	0.196049	5.06566	4.06987e-07	8.69288e-05
ENSG00000112773	222.257	0.989826	0.152261	6.50087	7.98583e-11	2.81441e-08
ENSG00000100342	21.34	0.989321	0.235779	4.19597	2.71712e-05	0.00375521
ENSG00000136244	22.8685	0.970955	0.236508	4.10537	4.03663e-05	0.00521077
ENSG00000111912	399.118	0.9658	0.156859	6.15711	7.40834e-10	2.37353e-07
ENSG00000059378	94.5404	0.956718	0.184876	5.17492	2.28005e-07	5.02216e-05
ENSG00000166750	304.114	0.952212	0.143844	6.61974	3.59837e-11	1.40906e-08
ENSG00000130234	15.3119	0.945642	0.235297	4.01894	5.84614e-05	0.00716636
ENSG00000130813	34.6806	0.920568	0.226404	4.06603	4.78204e-05	0.00607318
ENSG00000121060	544.757	0.917598	0.140428	6.53428	6.39173e-11	2.43525e-08
ENSG00000112796	53.9667	0.90475	0.205685	4.39872	1.08891e-05	0.0017056
ENSG00000130589	20.576	0.893281	0.236577	3.77585	0.000159461	0.0167755
ENSG00000055332	2345.02	0.869229	0.138753	6.26456	3.73883e-10	1.22573e-07
ENSG00000279296	8.26248	0.868196	0.225245	3.85444	0.000115994	0.0129775
ENSG00000177409	5.96204	0.854709	0.212529	4.0216	5.7804e-05	0.00714792
ENSG00000109511	13.6648	0.852753	0.235456	3.62171	0.000292659	0.0278758
ENSG00000269640	91.2376	0.839511	0.204574	4.1037	4.066e-05	0.00521077
ENSG00000213078	11.2315	0.830027	0.231416	3.58673	0.000334851	0.0314693
ENSG00000128335	79.0306	0.824146	0.205347	4.01343	5.98427e-05	0.00727243
ENSG00000105559	19.5206	0.822579	0.236212	3.48237	0.000496998	0.0426468
ENSG00000164342	152.905	0.816985	0.182586	4.47453	7.65795e-06	0.00121297
ENSG00000130775	14.2476	0.814754	0.23573	3.4563	0.000547646	0.0456814
ENSG00000213928	15.987	0.810741	0.236452	3.42877	0.000606317	0.0488415
ENSG00000077264	28.5545	0.809734	0.228933	3.53699	0.000404719	0.036361
ENSG00000130303	47.0598	0.80514	0.218876	3.67852	0.000234595	0.0228075
ENSG00000140464	66.6029	0.804634	0.204218	3.94008	8.14557e-05	0.00948992
ENSG00000141298	797.035	0.793434	0.122617	6.47085	9.74507e-11	3.35064e-08
ENSG00000172954	1181.42	0.791634	0.123286	6.42109	1.353e-10	4.54124e-08
ENSG00000183486	5.98094	0.752944	0.211319	3.56307	0.000366543	0.0339945
ENSG00000225886	6.01341	0.745589	0.21167	3.52241	0.000427646	0.0379153
ENSG00000117226	222.795	0.742385	0.183339	4.04926	5.13807e-05	0.00640986
ENSG00000138035	133.963	0.731483	0.188575	3.87901	0.000104881	0.0118281
ENSG00000122729	420.122	0.710562	0.143636	4.94695	7.5387e-07	0.000151819
ENSG00000112343	462.303	0.704253	0.132447	5.31723	1.05361e-07	2.43487e-05
ENSG00000172123	119.947	0.685051	0.185164	3.6997	0.000215858	0.0214098
ENSG00000105855	933.25	0.684403	0.141482	4.83738	1.31564e-06	0.000254063
ENSG00000123240	209.355	0.680118	0.151524	4.48852	7.17204e-06	0.00116212
ENSG00000132256	278.179	0.666334	0.161384	4.12887	3.64549e-05	0.00480285
ENSG00000078246	276.19	0.646237	0.147965	4.3675	1.25678e-05	0.00192574
ENSG00000160710	1286.47	0.641709	0.12202	5.25906	1.44797e-07	3.24e-05
ENSG00000105939	647.772	0.640804	0.154515	4.14721	3.36553e-05	0.00451846
ENSG00000150593	153.387	0.639758	0.17274	3.70358	0.000212574	0.0214047
ENSG00000170581	174.664	0.62415	0.166171	3.75606	0.000172608	0.0179734
ENSG00000147862	435.611	0.618724	0.158813	3.89593	9.78226e-05	0.0111357
ENSG00000147852	365.839	0.613339	0.176186	3.4812	0.000499165	0.0426468
ENSG00000132294	250.627	0.612798	0.155071	3.95171	7.75935e-05	0.0091153
ENSG00000141664	112.271	0.61235	0.172804	3.5436	0.0003947	0.0358973
ENSG00000153292	996.936	0.610843	0.132313	4.61665	3.89982e-06	0.000678714
ENSG00000133121	307.646	0.599442	0.143477	4.17797	2.94116e-05	0.00402539
ENSG00000155158	157.376	0.578234	0.167175	3.45885	0.000542481	0.0455199
ENSG00000002549	212.411	0.573014	0.161598	3.54593	0.000391229	0.0358973
ENSG00000196141	373.54	0.555695	0.147991	3.75492	0.000173397	0.0179734
ENSG00000180628	375.825	0.532386	0.15487	3.43763	0.00058682	0.0479438
ENSG00000168610	618.098	0.508507	0.13649	3.7256	0.00019485	0.0197611
ENSG00000131389	734.591	0.415476	0.119592	3.47411	0.000512544	0.0435261
ENSG00000053747	1355.1	0.409128	0.116896	3.49995	0.000465351	0.0410003
ENSG00000100503	1819.94	-0.40203	0.114944	-3.4976	0.000469466	0.0411059
ENSG00000198888	20779.9	-0.42374	0.123149	-3.44087	0.00057984	0.0478012
ENSG00000119707	3355.2	-0.450055	0.130489	-3.44899	0.000562679	0.0466593
ENSG00000163808	329.627	-0.48241	0.134774	-3.57941	0.000344371	0.0321497
ENSG00000165650	1583.36	-0.503253	0.133168	-3.77908	0.000157406	0.0166839
ENSG00000148773	6075.56	-0.510424	0.112296	-4.54534	5.48476e-06	0.000909632
ENSG00000138182	366.703	-0.51601	0.140136	-3.68222	0.000231213	0.0226348
ENSG00000198727	32369.9	-0.524405	0.121955	-4.29998	1.70811e-05	0.00250825
ENSG00000066279	1033.93	-0.526281	0.135096	-3.89561	9.79516e-05	0.0111357
ENSG00000121152	225.889	-0.547159	0.15952	-3.43004	0.000603483	0.0488415
ENSG00000169607	236.006	-0.548411	0.148294	-3.69814	0.000217182	0.0214098
ENSG00000225630	1691.95	-0.548722	0.133519	-4.10971	3.96157e-05	0.00517095
ENSG00000146757	428.619	-0.557308	0.148977	-3.7409	0.000183363	0.0188677
ENSG00000137804	536.9	-0.564253	0.128365	-4.39568	1.10429e-05	0.00171068
ENSG00000198695	9684.06	-0.568413	0.15517	-3.66317	0.000249111	0.0240528
ENSG00000145604	400.212	-0.573257	0.132077	-4.34031	1.42281e-05	0.0021567
ENSG00000155975	190.155	-0.590683	0.159651	-3.69984	0.000215739	0.0214098
ENSG00000146918	108.939	-0.590918	0.171932	-3.43692	0.000588371	0.0479438
ENSG00000147533	226.124	-0.594484	0.155434	-3.82467	0.00013095	0.0142942
ENSG00000151233	257.156	-0.599657	0.163908	-3.65849	0.000253703	0.0243296
ENSG00000129173	123.867	-0.601413	0.172064	-3.49529	0.000473544	0.0412071
ENSG00000131153	149.386	-0.603018	0.16155	-3.7327	0.000189442	0.0193519
ENSG00000102317	532.102	-0.624052	0.162694	-3.83574	0.000125185	0.013787
ENSG00000228253	2982.55	-0.626813	0.148423	-4.22314	2.40918e-05	0.00343052
ENSG00000094916	3884.34	-0.639635	0.132761	-4.81793	1.45053e-06	0.000272642
ENSG00000182628	132.228	-0.639651	0.18478	-3.46169	0.000536794	0.0453125
ENSG00000116191	207.361	-0.640035	0.154984	-4.12967	3.63279e-05	0.00480285
ENSG00000210049	290.932	-0.64595	0.185536	-3.48154	0.000498542	0.0426468
ENSG00000132646	251.033	-0.652969	0.170216	-3.83612	0.000124995	0.013787
ENSG00000198763	27972.4	-0.662973	0.1282	-5.1714	2.32343e-07	5.03898e-05
ENSG00000198886	54657.5	-0.666639	0.115371	-5.7782	7.55026e-09	2.12872e-06
ENSG00000198938	21984.4	-0.673893	0.140211	-4.80628	1.53765e-06	0.000285214
ENSG00000248333	245.174	-0.681712	0.189402	-3.59929	0.00031909	0.0301894
ENSG00000124214	1013.14	-0.683768	0.120994	-5.65125	1.59289e-08	4.15833e-06
ENSG00000113810	755.915	-0.697282	0.144428	-4.82788	1.37995e-06	0.00026288
ENSG00000196247	386.217	-0.706391	0.165194	-4.27612	1.90181e-05	0.0027357
ENSG00000138778	696.758	-0.711649	0.156134	-4.55792	5.16615e-06	0.00086699
ENSG00000247627	243.018	-0.713664	0.165718	-4.30649	1.65862e-05	0.00246122
ENSG00000110092	3220.24	-0.719368	0.123275	-5.83549	5.36343e-09	1.54302e-06
ENSG00000162433	629.938	-0.720227	0.170974	-4.2125	2.52558e-05	0.00352507
ENSG00000198804	56385.1	-0.726544	0.138067	-5.26225	1.42302e-07	3.23552e-05
ENSG00000112984	754.848	-0.737687	0.131389	-5.61451	1.97117e-08	5.05229e-06
ENSG00000024526	194.476	-0.738694	0.172673	-4.27798	1.88594e-05	0.0027357
ENSG00000114739	301.543	-0.759123	0.152015	-4.99375	5.92193e-07	0.000120988
ENSG00000108064	117.786	-0.764088	0.191711	-3.98561	6.73056e-05	0.00810946
ENSG00000134690	77.7569	-0.766494	0.189041	-4.05465	5.02086e-05	0.00631955
ENSG00000196313	223.335	-0.78202	0.187809	-4.16392	3.12829e-05	0.00424033
ENSG00000166831	50.5692	-0.786394	0.205699	-3.82304	0.000131818	0.0142942
ENSG00000122966	178.14	-0.801168	0.158885	-5.04243	4.59652e-07	9.67122e-05
ENSG00000225972	69.9917	-0.808881	0.203956	-3.96596	7.31023e-05	0.00873325
ENSG00000198712	33280.7	-0.813511	0.143348	-5.67509	1.38614e-08	3.68688e-06
ENSG00000165891	100.667	-0.815824	0.177658	-4.59209	4.38819e-06	0.000754394
ENSG00000248527	4415.33	-0.816094	0.152465	-5.35265	8.66744e-08	2.07093e-05
ENSG00000120992	244.306	-0.81893	0.153666	-5.32927	9.8608e-08	2.3168e-05
ENSG00000254206	46.5525	-0.819265	0.231638	-3.53683	0.000404957	0.036361
ENSG00000100422	41.8707	-0.819521	0.215045	-3.81093	0.000138446	0.0147854
ENSG00000276068	31.3136	-0.83314	0.236182	-3.52753	0.000419452	0.0374241
ENSG00000256618	17.2094	-0.838553	0.236626	-3.54379	0.000394425	0.0358973
ENSG00000138385	183.897	-0.851031	0.15645	-5.43962	5.33929e-08	1.32049e-05
ENSG00000198899	24829.1	-0.859096	0.159493	-5.38642	7.18761e-08	1.74696e-05
ENSG00000274332	51.4082	-0.897076	0.235139	-3.81508	0.000136137	0.0146498
ENSG00000254634	92.0879	-0.89835	0.230541	-3.89671	9.75097e-05	0.0111357
ENSG00000116128	641.665	-0.913488	0.13668	-6.68342	2.33426e-11	9.40175e-09
ENSG00000185164	318.062	-0.927529	0.219817	-4.21956	2.44781e-05	0.00345068
ENSG00000273772	54.6186	-0.93669	0.236639	-3.9583	7.54851e-05	0.00894214
ENSG00000180747	595.889	-0.981561	0.218362	-4.49512	6.95306e-06	0.00113974
ENSG00000072401	64.0629	-0.983269	0.199339	-4.93265	8.11206e-07	0.000161064
ENSG00000260075	75.6942	-1.00502	0.233079	-4.31192	1.61846e-05	0.00242717
ENSG00000211459	77399.9	-1.03558	0.17947	-5.77019	7.9181e-09	2.18866e-06
ENSG00000263563	19.5284	-1.1069	0.232215	-4.7667	1.87272e-06	0.000342853
ENSG00000210082	247286	-1.18865	0.193668	-6.13758	8.37857e-10	2.62473e-07

## Sheet: MDA-MB-231
Gene	baseMean	log2FoldChange	lfcSE	stat	pvalue	padj
ENSG00000094916	1652.54	-1.06082	0.101116	-10.4911	9.49058e-26	3.75194e-23
ENSG00000120992	52.944	-0.94388	0.218823	-4.31345	1.60728e-05	0.000924232
ENSG00000124406	81.8508	-0.930303	0.209878	-4.4326	9.31045e-06	0.000596876
ENSG00000162433	1094.87	-0.92524	0.109034	-8.48579	2.14259e-17	5.64692e-15
ENSG00000122966	287.247	-0.885545	0.13658	-6.48369	8.95036e-11	1.30648e-08
ENSG00000173930	112.47	-0.867317	0.196134	-4.42205	9.77671e-06	0.000614314
ENSG00000059804	109.759	-0.858793	0.175253	-4.90031	9.5686e-07	7.75956e-05
ENSG00000136159	53.3853	-0.834791	0.209259	-3.98927	6.62759e-05	0.00314413
ENSG00000112984	517.562	-0.814717	0.119103	-6.84044	7.89512e-12	1.36198e-09
ENSG00000134717	456.623	-0.801968	0.128349	-6.24835	4.14823e-10	5.29782e-08
ENSG00000173041	51.3009	-0.796394	0.221171	-3.60081	0.000317226	0.011666
ENSG00000164187	104.694	-0.794792	0.199629	-3.98134	6.85266e-05	0.00323473
ENSG00000114739	242.297	-0.785998	0.145095	-5.41713	6.05625e-08	5.86344e-06
ENSG00000101856	297.417	-0.784703	0.146744	-5.34741	8.92195e-08	8.46515e-06
ENSG00000173852	218.961	-0.771031	0.151752	-5.08087	3.75714e-07	3.33157e-05
ENSG00000138385	77.0407	-0.761359	0.194302	-3.91843	8.91289e-05	0.00404619
ENSG00000110092	2943.3	-0.761291	0.100908	-7.5444	4.54386e-14	8.98169e-12
ENSG00000178074	79.2853	-0.757851	0.198732	-3.81344	0.000137045	0.00596461
ENSG00000116128	111.475	-0.75703	0.176413	-4.29124	1.77682e-05	0.000997542
ENSG00000171408	120.735	-0.735156	0.172509	-4.26156	2.03007e-05	0.00111984
ENSG00000138449	36.2779	-0.72832	0.224362	-3.24619	0.00116962	0.0319478
ENSG00000123975	32.1994	-0.72636	0.228468	-3.17926	0.00147651	0.0373576
ENSG00000197008	35.3838	-0.720892	0.226491	-3.18287	0.00145823	0.0369938
ENSG00000237440	35.4099	-0.712084	0.229464	-3.10325	0.00191409	0.044877
ENSG00000169174	159.1	-0.710776	0.163753	-4.34053	1.4214e-05	0.000837658
ENSG00000133317	30.5504	-0.704933	0.228714	-3.08216	0.00205503	0.0476727
ENSG00000106692	176.009	-0.70412	0.163493	-4.30672	1.65693e-05	0.000947044
ENSG00000143742	171.915	-0.702602	0.193205	-3.63657	0.000276297	0.0105282
ENSG00000116191	189.932	-0.70071	0.17457	-4.01392	5.97182e-05	0.00287618
ENSG00000104687	153.477	-0.698003	0.162372	-4.29879	1.71732e-05	0.000969878
ENSG00000069702	60.2302	-0.695448	0.201379	-3.45342	0.000553518	0.0179241
ENSG00000243317	74.7792	-0.693363	0.200281	-3.46194	0.000536294	0.0174858
ENSG00000123091	192.346	-0.692772	0.164511	-4.2111	2.54132e-05	0.00136226
ENSG00000165806	69.9861	-0.69195	0.195897	-3.53222	0.000412093	0.0144813
ENSG00000109084	200.129	-0.690699	0.146141	-4.72624	2.28713e-06	0.000166925
ENSG00000183508	279.624	-0.685344	0.13842	-4.95121	7.3753e-07	6.24794e-05
ENSG00000247556	225.27	-0.681804	0.147279	-4.62934	3.66833e-06	0.000252211
ENSG00000148943	306.036	-0.679278	0.137792	-4.92973	8.23444e-07	6.85337e-05
ENSG00000213463	106.015	-0.677937	0.181254	-3.74027	0.000183826	0.00761633
ENSG00000150756	58.1683	-0.677904	0.213867	-3.16975	0.00152573	0.0382965
ENSG00000100422	78.3752	-0.676575	0.189021	-3.57936	0.000344431	0.0124732
ENSG00000124214	870.093	-0.675033	0.11358	-5.94322	2.79483e-09	3.23382e-07
ENSG00000119787	211.74	-0.671194	0.144117	-4.65727	3.20424e-06	0.000225198
ENSG00000205208	66.5848	-0.671061	0.198471	-3.38116	0.000721802	0.0220918
ENSG00000052802	1529.27	-0.670827	0.122469	-5.47753	4.31311e-08	4.30766e-06
ENSG00000160352	92.4925	-0.667486	0.204395	-3.26566	0.00109208	0.0307466
ENSG00000116791	105.764	-0.666041	0.190991	-3.48729	0.000487945	0.0163591
ENSG00000197958	81.2308	-0.664859	0.206369	-3.2217	0.00127432	0.0336634
ENSG00000213639	412.284	-0.664568	0.162796	-4.08221	4.46094e-05	0.00221599
ENSG00000168275	125.846	-0.663597	0.171814	-3.86231	0.00011232	0.00493375
ENSG00000139209	60.7202	-0.661189	0.21023	-3.14507	0.00166044	0.0405529
ENSG00000164031	120.025	-0.655143	0.190929	-3.43134	0.000600597	0.0188068
ENSG00000099194	8495.34	-0.652796	0.1045	-6.24686	4.18778e-10	5.29782e-08
ENSG00000146433	198.309	-0.648394	0.155623	-4.16645	3.09379e-05	0.00158669
ENSG00000011201	83.3873	-0.645766	0.187154	-3.45045	0.00055966	0.0180002
ENSG00000166068	379.64	-0.643922	0.151876	-4.23978	2.23739e-05	0.00121305
ENSG00000164211	328.141	-0.638032	0.175187	-3.642	0.000270524	0.0104339
ENSG00000173611	70.0534	-0.636184	0.192641	-3.30243	0.000958509	0.0276423
ENSG00000106780	325.434	-0.631541	0.132045	-4.78277	1.72894e-06	0.000130192
ENSG00000213189	97.3852	-0.629131	0.179226	-3.51026	0.000447661	0.0153891
ENSG00000168807	279.765	-0.62814	0.132118	-4.75439	1.9905e-06	0.000148708
ENSG00000064309	179.194	-0.624781	0.150337	-4.15587	3.24051e-05	0.00164417
ENSG00000145604	184.169	-0.617516	0.147331	-4.19135	2.773e-05	0.0014536
ENSG00000226549	84.1862	-0.614375	0.192333	-3.19433	0.00140155	0.0361357
ENSG00000155111	148.221	-0.611629	0.157549	-3.88215	0.000103539	0.00457837
ENSG00000196323	219.198	-0.60827	0.144489	-4.20981	2.55591e-05	0.00136239
ENSG00000128923	140.115	-0.605634	0.188543	-3.21217	0.00131735	0.0345538
ENSG00000064115	115.861	-0.604302	0.170118	-3.55226	0.000381935	0.0135723
ENSG00000120802	238.972	-0.604247	0.164588	-3.67128	0.000241339	0.00942315
ENSG00000138593	181.672	-0.60396	0.170724	-3.53764	0.000403716	0.0142396
ENSG00000151692	97.609	-0.602728	0.176153	-3.42162	0.000622503	0.0194287
ENSG00000113456	147.396	-0.596746	0.171663	-3.47626	0.000508451	0.0168922
ENSG00000174839	166.227	-0.593545	0.152223	-3.89919	9.65145e-05	0.00433995
ENSG00000197183	109.196	-0.589919	0.177424	-3.32492	0.000884453	0.0260612
ENSG00000120137	961.982	-0.583704	0.15587	-3.74481	0.000180532	0.00754577
ENSG00000114978	736.525	-0.583519	0.129683	-4.49958	6.80876e-06	0.000445527
ENSG00000114209	672.853	-0.582654	0.130819	-4.45391	8.432e-06	0.000544237
ENSG00000138061	994.171	-0.582333	0.13938	-4.17803	2.94047e-05	0.00151626
ENSG00000082146	100.029	-0.581233	0.17435	-3.33372	0.000856943	0.0254084
ENSG00000183098	80.0257	-0.580751	0.185651	-3.12819	0.00175887	0.0422484
ENSG00000167005	151.228	-0.576025	0.165282	-3.48509	0.000491963	0.0164357
ENSG00000109929	110.038	-0.575402	0.182216	-3.1578	0.00158964	0.0392774
ENSG00000072210	720.011	-0.574687	0.114161	-5.034	4.80345e-07	4.14319e-05
ENSG00000182628	153.572	-0.573913	0.166453	-3.4479	0.000564958	0.0180482
ENSG00000108064	100.051	-0.573819	0.185677	-3.09041	0.00199879	0.046596
ENSG00000164023	303.787	-0.568236	0.157346	-3.61138	0.000304571	0.0113148
ENSG00000058804	367.471	-0.567498	0.1252	-4.53275	5.82198e-06	0.000383604
ENSG00000067064	1923.19	-0.561257	0.11648	-4.81849	1.44646e-06	0.000113422
ENSG00000162337	179.639	-0.557638	0.165424	-3.37095	0.000749091	0.0227801
ENSG00000152683	153.602	-0.555281	0.161416	-3.44005	0.000581599	0.018376
ENSG00000135046	1411.6	-0.554457	0.101811	-5.44594	5.15336e-08	5.09324e-06
ENSG00000127870	150.237	-0.553965	0.161997	-3.41961	0.00062711	0.0195083
ENSG00000169439	161.294	-0.553011	0.153681	-3.59844	0.000320131	0.0117274
ENSG00000164754	981.637	-0.552756	0.114654	-4.82109	1.42774e-06	0.000112887
ENSG00000076554	167.354	-0.552448	0.176688	-3.12668	0.00176791	0.0423583
ENSG00000146263	149.802	-0.548634	0.168528	-3.25545	0.00113213	0.031462
ENSG00000138413	547.614	-0.547222	0.114272	-4.78878	1.67802e-06	0.000128395
ENSG00000164292	1358.27	-0.546939	0.115786	-4.72369	2.31606e-06	0.000167746
ENSG00000205765	580.27	-0.545001	0.134633	-4.04805	5.16464e-05	0.00253897
ENSG00000158528	150.056	-0.54424	0.174203	-3.12417	0.00178307	0.0425071
ENSG00000185070	151.216	-0.542576	0.154941	-3.50183	0.000462067	0.0156575
ENSG00000107566	452.142	-0.540641	0.124658	-4.337	1.44443e-05	0.000845515
ENSG00000169379	168.837	-0.538896	0.162873	-3.30869	0.000937341	0.0271968
ENSG00000086598	791.503	-0.53746	0.108794	-4.94015	7.80608e-07	6.55435e-05
ENSG00000160131	214.954	-0.534342	0.154823	-3.45131	0.000557867	0.0180002
ENSG00000189298	118.399	-0.534026	0.165515	-3.22644	0.00125339	0.0332184
ENSG00000006468	801.084	-0.53261	0.133994	-3.97488	7.04155e-05	0.00327501
ENSG00000137563	144.759	-0.528227	0.167221	-3.15886	0.00158387	0.0392369
ENSG00000119314	810.091	-0.525547	0.111976	-4.69341	2.68695e-06	0.00019144
ENSG00000149639	885.137	-0.524929	0.111012	-4.72856	2.26115e-06	0.000166308
ENSG00000141425	227.914	-0.523395	0.162161	-3.22762	0.00124823	0.0331742
ENSG00000105968	1126.62	-0.517637	0.105344	-4.91377	8.93421e-07	7.37111e-05
ENSG00000176871	296.722	-0.517602	0.139782	-3.70292	0.000213132	0.0086398
ENSG00000122203	218.785	-0.515256	0.148509	-3.46953	0.000521362	0.0172358
ENSG00000120686	309.991	-0.510142	0.159894	-3.19051	0.00142024	0.0363948
ENSG00000211456	198.413	-0.509737	0.148243	-3.43852	0.000584901	0.018376
ENSG00000060749	1066.06	-0.507322	0.115909	-4.37688	1.20388e-05	0.000722939
ENSG00000187210	241.338	-0.506321	0.143513	-3.52805	0.00041863	0.0146567
ENSG00000029364	407.249	-0.504353	0.126879	-3.97509	7.03532e-05	0.00327501
ENSG00000213064	693.67	-0.493005	0.12419	-3.96977	7.19415e-05	0.00332966
ENSG00000169504	705.687	-0.491442	0.140059	-3.50882	0.000450108	0.0154002
ENSG00000175582	1130.23	-0.491426	0.111039	-4.42571	9.61269e-06	0.000608035
ENSG00000143252	179.14	-0.488996	0.151301	-3.23193	0.00122957	0.0327701
ENSG00000186298	737.121	-0.4861	0.110906	-4.38298	1.17068e-05	0.000712013
ENSG00000149177	821.194	-0.485839	0.108549	-4.47575	7.61448e-06	0.000494837
ENSG00000272325	226.252	-0.485814	0.146703	-3.31155	0.000927802	0.0271817
ENSG00000164543	219.967	-0.483104	0.150578	-3.20834	0.00133503	0.0348947
ENSG00000134057	403.38	-0.479471	0.131365	-3.6499	0.000262339	0.0102011
ENSG00000116005	849.42	-0.475396	0.108211	-4.39325	1.11671e-05	0.000688006
ENSG00000215114	182.48	-0.472338	0.148183	-3.18754	0.00143491	0.0364998
ENSG00000120256	228.738	-0.472117	0.144386	-3.26984	0.00107609	0.0303868
ENSG00000115159	351.178	-0.471669	0.131429	-3.58877	0.00033224	0.0121242
ENSG00000198189	192.853	-0.469832	0.146604	-3.20476	0.00135176	0.0351382
ENSG00000163946	587.134	-0.464352	0.127649	-3.63774	0.000275043	0.0105226
ENSG00000087586	457.638	-0.46416	0.124413	-3.73079	0.00019088	0.00784014
ENSG00000135679	445.823	-0.457838	0.144318	-3.17241	0.00151177	0.0380469
ENSG00000143324	298.929	-0.457819	0.130282	-3.51407	0.000441296	0.0152255
ENSG00000131069	263.577	-0.457003	0.148751	-3.07226	0.00212443	0.0488053
ENSG00000100554	267.93	-0.455917	0.13655	-3.33883	0.000841307	0.0251016
ENSG00000145386	497.948	-0.45549	0.123068	-3.70112	0.000214653	0.0086398
ENSG00000170348	944.029	-0.454922	0.103833	-4.38131	1.1797e-05	0.00071293
ENSG00000137500	202.971	-0.451465	0.143524	-3.14558	0.00165758	0.0405529
ENSG00000170876	449.562	-0.449992	0.12623	-3.56485	0.000364064	0.0130842
ENSG00000131023	270.994	-0.447415	0.138146	-3.2387	0.00120075	0.0325506
ENSG00000149218	237.119	-0.444354	0.142356	-3.12143	0.00179977	0.0427976
ENSG00000178695	385.484	-0.443917	0.136083	-3.2621	0.00110588	0.0308607
ENSG00000184349	323.312	-0.441272	0.131574	-3.35378	0.000797147	0.0240106
ENSG00000179295	730.187	-0.439441	0.118844	-3.69763	0.000217619	0.00867552
ENSG00000048828	885.386	-0.439187	0.138785	-3.16451	0.00155344	0.0387871
ENSG00000100354	890.75	-0.437483	0.105051	-4.1645	3.12042e-05	0.00159175
ENSG00000181019	698.166	-0.432017	0.133555	-3.23474	0.00121754	0.0326327
ENSG00000134243	687.179	-0.431398	0.114569	-3.7654	0.000166285	0.00710679
ENSG00000137845	1481.46	-0.430734	0.118836	-3.62462	0.000289392	0.0109392
ENSG00000197702	418.699	-0.430281	0.124212	-3.46408	0.000532043	0.0174646
ENSG00000102910	309.775	-0.429884	0.13125	-3.2753	0.0010555	0.030074
ENSG00000077684	240.177	-0.429265	0.136724	-3.13965	0.00169149	0.0411508
ENSG00000138180	403.807	-0.426183	0.132686	-3.21196	0.00131835	0.0345538
ENSG00000134986	287.909	-0.425366	0.130985	-3.24745	0.00116444	0.0319313
ENSG00000125378	926.729	-0.424104	0.117455	-3.61077	0.00030529	0.0113148
ENSG00000110917	642.804	-0.422842	0.132302	-3.19603	0.00139331	0.036021
ENSG00000068489	358.227	-0.422593	0.128518	-3.2882	0.00100829	0.0288152
ENSG00000106144	351.212	-0.419551	0.130253	-3.22104	0.00127728	0.0336634
ENSG00000198162	397.984	-0.414686	0.132723	-3.12445	0.00178138	0.0425071
ENSG00000139318	495.305	-0.410047	0.127864	-3.20689	0.00134179	0.034975
ENSG00000122126	407.607	-0.407923	0.125388	-3.25328	0.00114081	0.0315543
ENSG00000112992	319.906	-0.401119	0.130719	-3.06856	0.00215091	0.0492943
ENSG00000113161	924.266	-0.398773	0.106599	-3.74087	0.000183386	0.00761633
ENSG00000271601	346.58	-0.398248	0.128312	-3.10374	0.00191089	0.044877
ENSG00000138764	344.543	-0.397613	0.124506	-3.19352	0.0014055	0.0361393
ENSG00000111846	524.651	-0.394436	0.11471	-3.43854	0.000584855	0.018376
ENSG00000205060	557.124	-0.392621	0.115072	-3.41197	0.000644962	0.0199329
ENSG00000133318	627.802	-0.387979	0.123692	-3.13665	0.0017089	0.0414681
ENSG00000137075	474.083	-0.386463	0.119364	-3.23769	0.00120503	0.0325737
ENSG00000125868	855.598	-0.383964	0.109154	-3.51764	0.00043541	0.0150773
ENSG00000169499	524.609	-0.383378	0.121467	-3.15624	0.00159815	0.039385
ENSG00000165650	638.59	-0.375185	0.119678	-3.13495	0.00171885	0.0415993
ENSG00000079459	2080.48	-0.365706	0.115657	-3.16199	0.00156697	0.03892
ENSG00000184743	941.591	-0.359335	0.106727	-3.36686	0.000760301	0.0229737
ENSG00000149485	1754.3	-0.310997	0.100664	-3.08946	0.00200523	0.0466314
ENSG00000057019	4403.57	0.309016	0.0954688	3.23682	0.00120868	0.0325795
ENSG00000128567	1624.33	0.34556	0.111587	3.09677	0.00195639	0.0457197
ENSG00000185567	1421.5	0.351286	0.104299	3.36807	0.000756961	0.0229458
ENSG00000168137	1691.94	0.35528	0.0978528	3.63076	0.000282586	0.0107247
ENSG00000096696	2669.76	0.376946	0.100464	3.75207	0.00017538	0.00742858
ENSG00000174197	588.915	0.377164	0.113251	3.33034	0.00086741	0.0256386
ENSG00000198604	1036.42	0.377348	0.11878	3.17688	0.00148868	0.0375654
ENSG00000010818	484.808	0.380309	0.122513	3.10423	0.00190774	0.044877
ENSG00000125952	475.556	0.380824	0.122727	3.10302	0.0019156	0.044877
ENSG00000075391	579.178	0.388371	0.117409	3.30784	0.000940192	0.0271968
ENSG00000138594	600.096	0.388799	0.125255	3.10407	0.00190881	0.044877
ENSG00000136153	607.613	0.394326	0.11411	3.45565	0.00054896	0.0178374
ENSG00000112715	655.358	0.396937	0.111414	3.56273	0.000367024	0.0131409
ENSG00000139644	1465.47	0.40229	0.108731	3.69985	0.000215723	0.0086398
ENSG00000166949	942.985	0.405242	0.109532	3.69975	0.000215813	0.0086398
ENSG00000143384	661.445	0.413287	0.11931	3.46399	0.000532232	0.0174646
ENSG00000166750	439.266	0.415297	0.124569	3.33388	0.000856442	0.0254084
ENSG00000067798	352.247	0.420454	0.128552	3.27069	0.00107287	0.0303868
ENSG00000110422	698.651	0.421782	0.12179	3.46319	0.000533804	0.0174646
ENSG00000185483	592.065	0.42634	0.118302	3.60383	0.00031356	0.0115761
ENSG00000165029	599.655	0.426418	0.11314	3.76895	0.000163934	0.00703806
ENSG00000083312	649.356	0.427913	0.126491	3.38296	0.000717089	0.0220186
ENSG00000259758	794.558	0.430126	0.118007	3.64491	0.000267481	0.0103586
ENSG00000145819	443.247	0.43176	0.118674	3.63821	0.000274542	0.0105226
ENSG00000105939	945.754	0.441548	0.105432	4.18801	2.8141e-05	0.00145902
ENSG00000108679	324.998	0.444093	0.141691	3.13423	0.00172308	0.0415993
ENSG00000118985	304.97	0.445619	0.132078	3.3739	0.000741114	0.0226099
ENSG00000090621	397.531	0.449309	0.127612	3.5209	0.000430091	0.0150026
ENSG00000185722	316.557	0.449576	0.128152	3.50815	0.00045123	0.0154002
ENSG00000148677	390.875	0.457267	0.121954	3.74951	0.000177178	0.00743835
ENSG00000134954	624.258	0.45786	0.12246	3.73885	0.000184866	0.00762611
ENSG00000059728	340.583	0.458518	0.131114	3.4971	0.000470339	0.0158811
ENSG00000107984	361.977	0.460332	0.129337	3.55916	0.000372043	0.0132705
ENSG00000124225	437.01	0.462786	0.12303	3.76157	0.00016885	0.00718407
ENSG00000156804	199.334	0.464606	0.145719	3.18837	0.00143078	0.0364926
ENSG00000150630	257.061	0.468964	0.143404	3.27022	0.00107464	0.0303868
ENSG00000020577	298.828	0.471499	0.138005	3.41654	0.000634216	0.0196648
ENSG00000198689	233.17	0.473356	0.1456	3.25108	0.00114968	0.0316178
ENSG00000148730	1012.49	0.474622	0.113113	4.19601	2.71655e-05	0.00143193
ENSG00000161638	238.021	0.475005	0.146351	3.24566	0.00117178	0.0319478
ENSG00000103966	354.404	0.475367	0.146155	3.25248	0.00114404	0.0315543
ENSG00000124762	663.15	0.477454	0.142871	3.34185	0.000832233	0.0249092
ENSG00000122515	214.766	0.478037	0.14775	3.23545	0.0012145	0.0326327
ENSG00000143179	176.938	0.483325	0.157281	3.073	0.0021192	0.0488033
ENSG00000116095	202.478	0.483475	0.149514	3.23364	0.00122224	0.0326665
ENSG00000164134	529.637	0.490402	0.144903	3.38434	0.000713508	0.0219797
ENSG00000038382	1183.41	0.495687	0.0999913	4.9573	7.14786e-07	6.10981e-05
ENSG00000117226	884.699	0.495769	0.133637	3.70982	0.000207408	0.00844588
ENSG00000196141	796.033	0.496497	0.106826	4.6477	3.35664e-06	0.000234175
ENSG00000143322	950.771	0.497138	0.10725	4.63533	3.5637e-06	0.000246806
ENSG00000148154	709.057	0.497579	0.133932	3.71516	0.000203077	0.00830513
ENSG00000165434	187.706	0.503809	0.154372	3.26361	0.00110003	0.0308607
ENSG00000140105	510.846	0.509625	0.126908	4.01571	5.92663e-05	0.00286897
ENSG00000136997	301.863	0.510807	0.138199	3.69618	0.000218872	0.00868894
ENSG00000145632	525.608	0.5115	0.115572	4.42582	9.60774e-06	0.000608035
ENSG00000112343	489.271	0.515033	0.119326	4.3162	1.5874e-05	0.000918367
ENSG00000166710	156.481	0.519058	0.165059	3.14469	0.00166263	0.0405529
ENSG00000087258	112.817	0.523156	0.168406	3.10652	0.00189306	0.044877
ENSG00000102218	158.692	0.528131	0.160557	3.28936	0.00100414	0.0287833
ENSG00000109466	125.854	0.528952	0.167095	3.16558	0.00154773	0.0387463
ENSG00000229644	432.986	0.532153	0.131993	4.03169	5.53762e-05	0.00269441
ENSG00000240694	222.631	0.533916	0.145006	3.68204	0.000231375	0.00910907
ENSG00000121858	544.664	0.534624	0.129145	4.13971	3.47738e-05	0.00173649
ENSG00000138069	902.209	0.540199	0.113809	4.74655	2.06912e-06	0.000153373
ENSG00000139926	680.07	0.540651	0.11869	4.55516	5.23446e-06	0.00034975
ENSG00000122861	692.161	0.543728	0.136024	3.99731	6.40672e-05	0.00305462
ENSG00000136147	154.705	0.545081	0.154864	3.51975	0.000431951	0.0150123
ENSG00000131389	431.115	0.546708	0.130178	4.19969	2.67284e-05	0.00141675
ENSG00000163638	316.449	0.549699	0.135528	4.05599	4.99227e-05	0.00246701
ENSG00000131459	87.7586	0.560073	0.181922	3.07864	0.0020795	0.0480055
ENSG00000159200	210.238	0.563507	0.14293	3.94253	8.06252e-05	0.00369552
ENSG00000172432	298.572	0.564277	0.136156	4.14436	3.40769e-05	0.0017107
ENSG00000168685	88.611	0.568002	0.185432	3.06313	0.00219034	0.0499566
ENSG00000110218	218.689	0.570003	0.143258	3.97886	6.92461e-05	0.00325251
ENSG00000153292	209.336	0.57007	0.146762	3.88432	0.000102615	0.00457096
ENSG00000066697	183.773	0.572229	0.147101	3.89005	0.000100224	0.00448549
ENSG00000149948	1015.85	0.572686	0.144405	3.96583	7.31417e-05	0.00336878
ENSG00000132256	129.378	0.577688	0.161298	3.58149	0.000341638	0.0124194
ENSG00000101311	96.7549	0.581144	0.175588	3.30971	0.000933941	0.0271817
ENSG00000142871	955.769	0.585655	0.159449	3.673	0.000239719	0.00939856
ENSG00000128872	78.5083	0.587459	0.191753	3.06363	0.0021867	0.0499566
ENSG00000112096	623.12	0.58841	0.112214	5.24364	1.5744e-07	1.4645e-05
ENSG00000095951	678.683	0.589142	0.113117	5.20827	1.9061e-07	1.72239e-05
ENSG00000104320	239.727	0.589935	0.140841	4.18866	2.80611e-05	0.00145902
ENSG00000168310	172.626	0.591113	0.150183	3.93595	8.2867e-05	0.00378001
ENSG00000135480	172.72	0.594994	0.164561	3.61564	0.000299608	0.0112359
ENSG00000162889	81.344	0.599891	0.187356	3.20189	0.0013653	0.0353934
ENSG00000102921	314.148	0.605409	0.14079	4.30009	1.70729e-05	0.000969878
ENSG00000277585	130.616	0.605959	0.164404	3.68579	0.000227994	0.00901336
ENSG00000196878	751.763	0.612497	0.133666	4.58231	4.59862e-06	0.000313897
ENSG00000143507	154.925	0.614314	0.157495	3.90052	9.5985e-05	0.0043367
ENSG00000120217	126.014	0.616796	0.170389	3.61992	0.000294694	0.0110955
ENSG00000159167	838.96	0.619234	0.107092	5.78228	7.36951e-09	7.94567e-07
ENSG00000116285	4143.16	0.623033	0.0931186	6.69074	2.22043e-11	3.57075e-09
ENSG00000116106	65.0454	0.623391	0.197066	3.16336	0.00155962	0.038839
ENSG00000151014	100.905	0.631234	0.176844	3.56943	0.000357759	0.0129065
ENSG00000114450	125.033	0.642074	0.168452	3.81161	0.000138065	0.00598157
ENSG00000152749	132.594	0.646628	0.185353	3.48863	0.000485509	0.0163351
ENSG00000136826	64.3409	0.648089	0.199899	3.24208	0.00118661	0.0322594
ENSG00000144802	261.022	0.648762	0.138123	4.697	2.64011e-06	0.000189768
ENSG00000179431	67.5472	0.651452	0.19679	3.3104	0.000931636	0.0271817
ENSG00000170113	151.503	0.65441	0.15452	4.23511	2.28441e-05	0.0012315
ENSG00000120899	48.6613	0.655692	0.212883	3.08006	0.00206961	0.0478939
ENSG00000117525	1787.31	0.657843	0.101753	6.46506	1.01257e-10	1.45564e-08
ENSG00000169398	564.52	0.660611	0.116127	5.6887	1.28007e-08	1.36465e-06
ENSG00000140464	197.945	0.671056	0.154504	4.34328	1.4037e-05	0.000832392
ENSG00000120738	69.6214	0.677153	0.193115	3.50648	0.00045407	0.0154416
ENSG00000162924	69.411	0.67809	0.202653	3.34607	0.000819664	0.0246107
ENSG00000185650	764.993	0.686092	0.11731	5.84852	4.95951e-09	5.53598e-07
ENSG00000023445	842.655	0.693335	0.159352	4.35096	1.35544e-05	0.000808832
ENSG00000123609	59.3799	0.694336	0.20134	3.44857	0.000563559	0.0180482
ENSG00000134363	74.1913	0.698772	0.193359	3.61386	0.000301672	0.0112688
ENSG00000169139	57.9753	0.700075	0.212129	3.30024	0.000966033	0.0277749
ENSG00000064393	1499.09	0.702193	0.106242	6.60935	3.86003e-11	5.9071e-09
ENSG00000137628	590.077	0.703229	0.126734	5.54885	2.87559e-08	2.9982e-06
ENSG00000133805	59.1444	0.704922	0.204884	3.44059	0.000580449	0.018376
ENSG00000242247	54.8476	0.709971	0.204257	3.47588	0.000509188	0.0168922
ENSG00000170689	41.8255	0.71204	0.227586	3.12866	0.00175604	0.0422484
ENSG00000090339	128.062	0.715581	0.168041	4.25836	2.05928e-05	0.00112939
ENSG00000141298	463.689	0.716569	0.117894	6.07809	1.2162e-09	1.47433e-07
ENSG00000113645	477.883	0.719455	0.119968	5.99706	2.00919e-09	2.3829e-07
ENSG00000078246	241.683	0.7233	0.14249	5.07614	3.85189e-07	3.38395e-05
ENSG00000250508	36.7642	0.727288	0.222951	3.26211	0.00110588	0.0308607
ENSG00000110047	118.052	0.730194	0.18221	4.00742	6.1385e-05	0.00294152
ENSG00000048052	257.11	0.730344	0.139161	5.24819	1.536e-07	1.44292e-05
ENSG00000103647	27.0302	0.734397	0.233276	3.14819	0.00164286	0.040382
ENSG00000006210	28.9841	0.734795	0.230349	3.18992	0.00142311	0.0363948
ENSG00000162772	38.6402	0.737199	0.222732	3.3098	0.000933628	0.0271817
ENSG00000171992	31.1311	0.741785	0.227894	3.25497	0.00113406	0.031462
ENSG00000081087	66.6477	0.757182	0.200679	3.7731	0.000161235	0.00695361
ENSG00000177425	146.994	0.758228	0.174878	4.33576	1.45256e-05	0.000845515
ENSG00000131979	59.7195	0.763392	0.199946	3.81799	0.000134541	0.00588261
ENSG00000145901	434.372	0.769456	0.13617	5.65071	1.59786e-08	1.6845e-06
ENSG00000111912	258.6	0.770859	0.160716	4.79639	1.61551e-06	0.000125639
ENSG00000164054	130.442	0.771653	0.174932	4.41116	1.02821e-05	0.000637622
ENSG00000121060	773.604	0.771947	0.121476	6.35474	2.08773e-10	2.71422e-08
ENSG00000164342	89.6183	0.773292	0.181354	4.26399	2.00809e-05	0.0011142
ENSG00000155287	55.8464	0.779609	0.207908	3.74979	0.000176984	0.00743835
ENSG00000196116	294.276	0.781187	0.133274	5.86153	4.58625e-09	5.18028e-07
ENSG00000137200	132.048	0.785117	0.163875	4.79096	1.65984e-06	0.000128037
ENSG00000173821	2174.83	0.79885	0.102181	7.81801	5.36644e-15	1.1572e-12
ENSG00000154133	26.5085	0.807389	0.234318	3.4457	0.000569579	0.0181348
ENSG00000145536	76.0336	0.810125	0.1894	4.27732	1.8916e-05	0.00105573
ENSG00000100906	205.609	0.810154	0.151401	5.35105	8.74448e-08	8.38057e-06
ENSG00000124201	794.566	0.813612	0.126355	6.43908	1.20202e-10	1.67717e-08
ENSG00000006118	24.4125	0.83783	0.236084	3.54887	0.000386892	0.0136971	TMEM132A
ENSG00000112773	113.737	0.839676	0.171262	4.90288	9.44401e-07	7.72455e-05
ENSG00000117228	258.028	0.84379	0.135164	6.24271	4.30044e-10	5.36876e-08
ENSG00000176597	280.201	0.844235	0.138118	6.11241	9.81404e-10	1.20929e-07
ENSG00000011422	392.494	0.846532	0.131575	6.43381	1.24443e-10	1.71118e-08
ENSG00000058085	308.669	0.849376	0.129883	6.53955	6.17023e-11	9.29256e-09
ENSG00000170581	340.556	0.856836	0.141006	6.0766	1.22757e-09	1.47433e-07
ENSG00000141664	85.9391	0.880171	0.193157	4.55677	5.19464e-06	0.000349551
ENSG00000163565	734.58	0.898232	0.132982	6.75454	1.43288e-11	2.38512e-09
ENSG00000173432	32.2354	0.902455	0.232492	3.88166	0.000103747	0.00457837
ENSG00000156017	67.1831	0.910074	0.198973	4.57385	4.78848e-06	0.000324522
ENSG00000056558	89.2743	0.912847	0.188152	4.85165	1.22438e-06	9.76215e-05
ENSG00000134070	65.5906	0.914334	0.201579	4.53587	5.73676e-06	0.000380632
ENSG00000138646	680.578	0.916778	0.116193	7.89016	3.01802e-15	6.6593e-13
ENSG00000160710	1128.27	0.918949	0.116353	7.89796	2.83516e-15	6.40475e-13
ENSG00000141682	533.07	0.921546	0.134609	6.8461	7.5889e-12	1.3334e-09
ENSG00000163661	248.272	0.927736	0.143925	6.44597	1.14864e-10	1.6266e-08
ENSG00000115008	26.7012	0.940995	0.233311	4.03322	5.50176e-05	0.00269076
ENSG00000134470	34.1181	0.954944	0.230226	4.14786	3.35599e-05	0.00169371
ENSG00000059378	174.9	0.962265	0.151098	6.36848	1.90905e-10	2.58759e-08
ENSG00000172954	272.379	0.964998	0.139524	6.91638	4.6333e-12	8.454e-10
ENSG00000106366	494.737	0.980302	0.128021	7.65734	1.89827e-14	3.91538e-12
ENSG00000162654	133.018	0.984369	0.168547	5.84033	5.20967e-09	5.7476e-07
ENSG00000087074	62.3809	1.00629	0.198714	5.064	4.10559e-07	3.57375e-05
ENSG00000130813	51.163	1.00864	0.210819	4.78437	1.71522e-06	0.000130192
ENSG00000181634	23.2058	1.00946	0.237482	4.25066	2.13142e-05	0.00116224
ENSG00000180801	102.952	1.01793	0.175221	5.8094	6.26955e-09	6.83742e-07
ENSG00000067066	563.654	1.019	0.12096	8.42423	3.63125e-17	9.31169e-15
ENSG00000172936	327.212	1.02511	0.140576	7.29223	3.0486e-13	5.90309e-11
ENSG00000002549	188.888	1.03131	0.153693	6.7102	1.94356e-11	3.1794e-09
ENSG00000142089	345.233	1.03412	0.152009	6.80304	1.02435e-11	1.73554e-09
ENSG00000132109	74.5723	1.0438	0.19246	5.42345	5.84587e-08	5.7181e-06
ENSG00000172183	24.995	1.04652	0.238299	4.39162	1.12507e-05	0.000688689
ENSG00000163840	517.634	1.04657	0.117355	8.91792	4.75113e-19	1.45415e-16
ENSG00000163874	25.5344	1.04691	0.236966	4.418	9.96197e-06	0.000621837
ENSG00000119922	909.602	1.05341	0.105618	9.97385	1.98394e-23	7.23984e-21
ENSG00000152778	324.76	1.0548	0.133007	7.93039	2.1846e-15	5.18188e-13
ENSG00000130303	45.1281	1.0641	0.218149	4.87786	1.07242e-06	8.62299e-05
ENSG00000028277	58.1814	1.06532	0.203406	5.23744	1.62823e-07	1.49987e-05
ENSG00000110446	25.8707	1.10902	0.236357	4.69213	2.70372e-06	0.00019144
ENSG00000134339	46.3768	1.12864	0.217487	5.18945	2.10919e-07	1.88793e-05
ENSG00000163568	51.2209	1.16152	0.210515	5.51755	3.43764e-08	3.50713e-06
ENSG00000105559	36.6958	1.17284	0.224668	5.22032	1.78617e-07	1.62954e-05
ENSG00000124145	382.226	1.20162	0.139185	8.63321	5.96528e-18	1.69244e-15
ENSG00000138035	100.59	1.21353	0.185832	6.53023	6.56669e-11	9.73511e-09
ENSG00000055332	1510.93	1.21734	0.115499	10.5398	5.6617e-26	2.33557e-23
ENSG00000177409	611.598	1.21835	0.156966	7.76185	8.37014e-15	1.7648e-12
ENSG00000130775	35.0922	1.23529	0.224952	5.49133	3.98921e-08	4.02655e-06
ENSG00000169429	43.4642	1.23903	0.22358	5.54176	2.99438e-08	3.08812e-06
ENSG00000168016	288.407	1.2466	0.144708	8.61461	7.01823e-18	1.90254e-15
ENSG00000078401	54.5187	1.24945	0.209893	5.9528	2.63596e-09	3.08765e-07
ENSG00000137965	487.939	1.25079	0.136922	9.13502	6.53956e-20	2.13956e-17
ENSG00000253522	51.0127	1.25597	0.213314	5.88789	3.91163e-09	4.47152e-07
ENSG00000105855	72.863	1.28189	0.193435	6.62697	3.42652e-11	5.41847e-09
ENSG00000107201	1263.53	1.29992	0.10667	12.1863	3.67799e-34	2.32645e-31
ENSG00000205413	540.69	1.30881	0.151635	8.63132	6.06483e-18	1.69244e-15
ENSG00000101347	1038.39	1.31758	0.109025	12.0851	1.26688e-33	7.07068e-31
ENSG00000119917	1433.86	1.33741	0.110291	12.1262	7.67111e-34	4.54897e-31
ENSG00000142634	292.585	1.33892	0.15969	8.38451	5.09378e-17	1.27184e-14
ENSG00000135114	64.3133	1.357	0.205121	6.61562	3.69996e-11	5.75496e-09
ENSG00000138642	567.639	1.37804	0.117654	11.7126	1.09812e-31	5.20949e-29
ENSG00000163739	51.5169	1.40008	0.220322	6.3547	2.0883e-10	2.71422e-08
ENSG00000106785	364.188	1.43333	0.129647	11.0556	2.05846e-28	9.30032e-26
ENSG00000181381	683.569	1.4446	0.142097	10.1663	2.8028e-24	1.06372e-21
ENSG00000130589	34.7751	1.45696	0.229241	6.3556	2.0762e-10	2.71422e-08
ENSG00000173193	1974.78	1.48679	0.103645	14.3449	1.14627e-46	1.08758e-43
ENSG00000187608	77.5615	1.50952	0.198662	7.59845	2.99705e-14	6.05021e-12
ENSG00000115267	866.573	1.53131	0.120262	12.7331	3.86994e-37	2.62271e-34
ENSG00000118503	36.1474	1.569	0.227657	6.89193	5.50397e-12	9.85314e-10
ENSG00000185745	997.136	1.57119	0.114003	13.7821	3.26835e-43	2.38539e-40
ENSG00000073756	71.4034	1.57505	0.199044	7.91311	2.51036e-15	5.80935e-13
ENSG00000156587	117.525	1.58836	0.176338	9.00746	2.10876e-19	6.66931e-17
ENSG00000188313	124.419	1.63856	0.172857	9.4793	2.56002e-21	8.99609e-19
ENSG00000135899	187.084	1.70061	0.155703	10.9221	9.03719e-28	3.89749e-25
ENSG00000168961	23.673	1.71886	0.23859	7.20424	5.83688e-13	1.08589e-10
ENSG00000169245	20.7332	1.73165	0.239351	7.23478	4.66279e-13	8.8481e-11
ENSG00000136244	201.608	1.76159	0.14988	11.7533	6.78847e-32	3.57828e-29
ENSG00000134321	186.898	1.81658	0.154915	11.7263	9.34715e-32	4.66767e-29
ENSG00000169248	46.7218	1.90445	0.219554	8.67415	4.16651e-18	1.23537e-15
ENSG00000134326	30.6361	1.95012	0.236144	8.25819	1.47894e-16	3.598e-14
ENSG00000115415	857.228	1.95258	0.115274	16.9385	2.33894e-64	3.17027e-61
ENSG00000138496	314.861	1.99805	0.140061	14.2656	3.58694e-46	3.0939e-43
ENSG00000133106	46.5111	2.05842	0.22363	9.20456	3.43068e-20	1.16251e-17
ENSG00000132530	203.91	2.39765	0.161442	14.8515	6.80595e-50	7.17498e-47
ENSG00000111335	1162.38	2.46778	0.11663	21.159	2.27865e-99	5.40496e-96
ENSG00000132274	121.985	2.58577	0.183115	14.121	2.81807e-45	2.22815e-42
ENSG00000111331	631.417	2.81743	0.125841	22.3888	5.06501e-111	1.60189e-107
ENSG00000183486	217.092	3.18772	0.174582	18.2592	1.74864e-74	2.76518e-71
ENSG00000089127	112.744	3.25099	0.205354	15.8311	1.89741e-56	2.25033e-53
ENSG00000126709	258.527	3.2836	0.161492	20.3329	6.57424e-92	1.24753e-88
ENSG00000157601	656.941	3.30324	0.141462	23.3506	1.35747e-120	1.28797e-116
ENSG00000137959	631.671	3.39465	0.149423	22.7185	2.94393e-114	1.3966e-110

## Sheet: NCI-H226
Gene	baseMean	log2FoldChange	lfcSE	stat	pvalue	padj
ENSG00000134321	2420.64	3.85974	0.192708	20.029	3.07688e-89	4.70609e-85
ENSG00000119922	1939.84	3.55119	0.18781	18.9084	9.73039e-80	7.44132e-76
ENSG00000137959	649.429	3.37368	0.242966	13.8854	7.7668e-44	1.69705e-40
ENSG00000111335	1811.08	3.31873	0.180258	18.411	1.07141e-75	5.4624e-72
ENSG00000119917	2126.4	3.26174	0.184401	17.6883	5.15729e-70	1.97202e-66
ENSG00000117228	98.4236	3.25676	0.26799	12.1525	5.56185e-34	6.07632e-31
ENSG00000132274	220.482	3.25559	0.24962	13.0422	7.04068e-39	1.07687e-35
ENSG00000183486	793.198	3.217	0.224114	14.3543	1.00123e-46	2.55229e-43
ENSG00000078081	156.189	3.21126	0.246931	13.0047	1.15094e-38	1.60033e-35
ENSG00000133106	57.2896	3.1311	0.293272	10.6764	1.31194e-26	1.18036e-23
ENSG00000185745	2813.49	3.00979	0.172297	17.4687	2.48294e-68	7.59532e-65
ENSG00000134326	257.332	2.99104	0.219453	13.6295	2.6726e-42	5.10969e-39
ENSG00000102524	66.0566	2.945	0.286345	10.2848	8.2534e-25	6.64399e-22
ENSG00000177409	656.626	2.86743	0.223465	12.8317	1.08969e-37	1.3889e-34
ENSG00000107201	808.023	2.66962	0.19853	13.4469	3.20958e-41	5.4545e-38
ENSG00000162654	66.4999	2.6417	0.283841	9.307	1.31493e-20	7.44886e-18
ENSG00000079385	79.362	2.58943	0.269422	9.61103	7.18292e-22	4.77664e-19
ENSG00000181381	1061.6	2.58351	0.20208	12.7846	1.99888e-37	2.35176e-34
ENSG00000089127	345.071	2.52363	0.246199	10.2503	1.17925e-24	9.01835e-22
ENSG00000132530	332.598	2.51747	0.214896	11.7148	1.07009e-31	1.09113e-28
ENSG00000138646	60.1674	2.505	0.321988	7.77979	7.26442e-15	3.00295e-12
ENSG00000130775	35.7051	2.36885	0.337565	7.01745	2.25949e-12	7.67976e-10
ENSG00000136514	45.6693	2.35811	0.301429	7.8231	5.15376e-15	2.25219e-12
ENSG00000070190	22.7602	2.28995	0.338144	6.77212	1.2691e-11	4.04394e-09
ENSG00000137965	638.421	2.28937	0.250494	9.1394	6.28018e-20	3.09856e-17
ENSG00000101347	575.377	2.278	0.226714	10.0479	9.3845e-24	6.52436e-21
ENSG00000135114	91.7592	2.1784	0.259073	8.40846	4.1543e-17	1.92545e-14
ENSG00000111331	1486.06	2.16827	0.203049	10.6786	1.28223e-26	1.18036e-23
ENSG00000154451	12.9569	2.13013	0.35511	5.99851	1.99137e-09	5.34351e-07
ENSG00000157601	1850.33	2.12198	0.229937	9.2285	2.7444e-20	1.48754e-17
ENSG00000152689	28.2945	2.11066	0.323389	6.52667	6.72481e-11	1.94068e-08
ENSG00000105559	53.1214	2.06862	0.289999	7.13319	9.80687e-13	3.48828e-10
ENSG00000121858	14.7546	2.00914	0.350496	5.73229	9.90857e-09	2.44438e-06
ENSG00000221963	419.011	2.00732	0.217582	9.22557	2.82045e-20	1.48754e-17
ENSG00000115267	1018.4	1.99727	0.209338	9.54089	1.41616e-21	9.02505e-19
ENSG00000113578	72.887	1.97077	0.288934	6.82083	9.05154e-12	3.00964e-09
ENSG00000137628	475.493	1.97061	0.213875	9.21383	3.14697e-20	1.60443e-17
ENSG00000168016	332.535	1.96882	0.225694	8.72337	2.70037e-18	1.29069e-15
ENSG00000135899	839.585	1.91667	0.189753	10.1009	5.47654e-24	3.98875e-21
ENSG00000173193	4460.56	1.91039	0.181926	10.5009	8.55242e-26	7.26718e-23
ENSG00000225492	12.6748	1.88453	0.35389	5.32519	1.00846e-07	2.20349e-05
ENSG00000137752	61.2294	1.87879	0.286236	6.56378	5.24614e-11	1.54307e-08
ENSG00000138642	543.108	1.85548	0.198696	9.33827	9.79207e-21	5.76037e-18
ENSG00000141574	32.4629	1.82023	0.305549	5.95725	2.56522e-09	6.76467e-07
ENSG00000115415	1641.65	1.77787	0.189876	9.36333	7.726e-21	4.72677e-18
ENSG00000205413	1549.46	1.74348	0.242952	7.17625	7.1652e-13	2.67297e-10
ENSG00000172936	430.892	1.74336	0.229566	7.59415	3.09816e-14	1.24701e-11
ENSG00000152778	422.598	1.7322	0.263796	6.56645	5.15292e-11	1.54307e-08
ENSG00000135363	20.7042	1.72388	0.336047	5.12987	2.89942e-07	5.91288e-05
ENSG00000184979	23.1127	1.7134	0.338252	5.06545	4.07428e-07	8.093e-05
ENSG00000138035	256.765	1.70887	0.25816	6.61943	3.6058e-11	1.10301e-08
ENSG00000136244	19.0811	1.68201	0.336039	5.00541	5.57431e-07	0.000107883
ENSG00000233312	10.852	1.67412	0.356115	4.70106	2.58809e-06	0.000460289
ENSG00000132109	134.349	1.65269	0.24931	6.62907	3.37802e-11	1.05443e-08
ENSG00000122643	222.921	1.64583	0.254753	6.4605	1.04355e-10	2.90203e-08
ENSG00000164342	58.7626	1.6415	0.282516	5.81031	6.23588e-09	1.58963e-06
ENSG00000000971	162.477	1.64014	0.252664	6.49138	8.50562e-11	2.40914e-08
ENSG00000196116	290.956	1.63251	0.222376	7.34121	2.11673e-13	8.09386e-11
ENSG00000206190	9.9909	1.62603	0.355983	4.56773	4.93028e-06	0.000819659
ENSG00000279296	12.7423	1.61258	0.352904	4.56945	4.8901e-06	0.000819659
ENSG00000117226	1463.69	1.60624	0.199037	8.07005	7.02685e-16	3.16105e-13
ENSG00000106785	517.511	1.56946	0.21912	7.16258	7.91736e-13	2.88324e-10
ENSG00000213492	58.1838	1.56379	0.285785	5.47191	4.45211e-08	1.0014e-05
ENSG00000188313	261.241	1.56171	0.250433	6.23605	4.48747e-10	1.22564e-07
ENSG00000138496	519.173	1.55786	0.209615	7.432	1.06971e-13	4.1952e-11
ENSG00000166750	2842.55	1.53881	0.197787	7.78016	7.24334e-15	3.00295e-12
ENSG00000106560	8.247	1.53298	0.355623	4.3107	1.6274e-05	0.00239338
ENSG00000269720	12.452	1.53168	0.35429	4.32326	1.53742e-05	0.002283
ENSG00000128284	14.3484	1.51803	0.354122	4.28673	1.8132e-05	0.00260237
ENSG00000141682	88.1157	1.51753	0.304483	4.98395	6.23006e-07	0.000117641
ENSG00000214872	18.6709	1.51711	0.350175	4.33244	1.47469e-05	0.00221131
ENSG00000276343	7.22946	1.47522	0.352698	4.18268	2.88099e-05	0.0039698
ENSG00000135604	50.1238	1.45753	0.283022	5.14988	2.60658e-07	5.38752e-05
ENSG00000275260	7.28375	1.43785	0.353928	4.06255	4.85403e-05	0.00651249
ENSG00000174059	11.4549	1.4327	0.354028	4.04685	5.19104e-05	0.00690409
ENSG00000126709	784.488	1.42345	0.258693	5.50246	3.74531e-08	8.54993e-06
ENSG00000169245	14.0508	1.4227	0.356129	3.99489	6.4725e-05	0.00831906
ENSG00000134716	14.5041	1.4216	0.348945	4.07401	4.62113e-05	0.00625488
ENSG00000130813	80.149	1.4215	0.250763	5.6687	1.43881e-08	3.38563e-06
ENSG00000228318	19.1846	1.39633	0.336517	4.14937	3.33397e-05	0.00455295
ENSG00000101342	14.0091	1.38503	0.352193	3.93259	8.40365e-05	0.0106226
ENSG00000171860	8.68163	1.37668	0.356112	3.86586	0.0001107	0.0132277
ENSG00000163840	731.653	1.37024	0.193348	7.08689	1.37161e-12	4.76789e-10
ENSG00000132256	410.465	1.33592	0.196418	6.80143	1.03585e-11	3.37092e-09
ENSG00000112773	102.71	1.32373	0.236188	5.60454	2.08811e-08	4.83905e-06
ENSG00000232126	79.114	1.32186	0.301087	4.39031	1.1319e-05	0.00174872
ENSG00000165259	80.547	1.31999	0.26159	5.04604	4.51069e-07	8.84501e-05
ENSG00000134339	92.0864	1.31437	0.242578	5.41834	6.01538e-08	1.33341e-05
ENSG00000120217	131.332	1.3133	0.231662	5.66905	1.43594e-08	3.38563e-06
ENSG00000239713	7.92681	1.27289	0.35482	3.58743	0.000333956	0.0344415
ENSG00000225886	10.9568	1.2699	0.354728	3.57992	0.000343696	0.0350455
ENSG00000229241	13.2114	1.26762	0.355905	3.56168	0.000368485	0.0368354
ENSG00000123609	79.168	1.26555	0.280699	4.50854	6.52741e-06	0.00107351
ENSG00000168404	45.0818	1.24952	0.279728	4.46691	7.93591e-06	0.00127768
ENSG00000172345	11.1341	1.24063	0.353112	3.51341	0.000442399	0.0417556
ENSG00000197536	42.3366	1.23629	0.284506	4.34539	1.39026e-05	0.00210535
ENSG00000124201	951.194	1.21482	0.204057	5.95336	2.62696e-09	6.81007e-07
ENSG00000140464	231.668	1.20857	0.272792	4.43035	9.40787e-06	0.00149889
ENSG00000152749	305.809	1.20571	0.229882	5.24492	1.5635e-07	3.32134e-05
ENSG00000102921	303.759	1.20218	0.211558	5.68248	1.32753e-08	3.22296e-06
ENSG00000163565	1312.8	1.20124	0.207846	5.77948	7.49305e-09	1.87879e-06
ENSG00000125347	26.4925	1.19675	0.323371	3.70085	0.000214879	0.0237366
ENSG00000269640	35.0903	1.17913	0.304028	3.87836	0.000105164	0.013077
ENSG00000225963	15.8323	1.17542	0.339543	3.46176	0.000536661	0.0482837
ENSG00000130589	34.8287	1.17274	0.333795	3.51337	0.000442458	0.0417556
ENSG00000146776	115.997	1.13825	0.245081	4.64437	3.4111e-06	0.000592872
ENSG00000014914	26.1723	1.13677	0.323568	3.51324	0.000442669	0.0417556
ENSG00000108691	76.9144	1.13471	0.264031	4.29763	1.72633e-05	0.00251469
ENSG00000180628	466.845	1.11252	0.231899	4.79742	1.60725e-06	0.000292654
ENSG00000127325	48.7354	1.09059	0.282775	3.85672	0.000114919	0.0136255
ENSG00000136147	87.7754	1.08881	0.281029	3.87437	0.000106902	0.0131374
ENSG00000135318	206.342	1.07313	0.216306	4.96118	7.00675e-07	0.000130693
ENSG00000101333	324.555	1.0685	0.202916	5.26572	1.39639e-07	3.00813e-05
ENSG00000112343	456.902	1.06087	0.202738	5.23272	1.67031e-07	3.49963e-05
ENSG00000104213	30.7259	1.05998	0.306432	3.4591	0.000541992	0.0484781
ENSG00000170581	570.473	1.04449	0.20877	5.00306	5.64281e-07	0.000107883
ENSG00000104320	373.279	1.04184	0.268978	3.87331	0.000107366	0.0131374
ENSG00000134419	209.984	1.03436	0.244314	4.23373	2.29843e-05	0.00322518
ENSG00000055332	3303.51	1.03221	0.229641	4.49488	6.96086e-06	0.00113262
ENSG00000121060	646.952	1.02956	0.20283	5.07596	3.85554e-07	7.75927e-05
ENSG00000100342	112.741	1.02868	0.296953	3.46412	0.000531967	0.0481446
ENSG00000120539	274.778	1.01546	0.221773	4.57881	4.67635e-06	0.00079472
ENSG00000156587	192.001	1.00755	0.262095	3.84421	0.000120939	0.0142289
ENSG00000140853	131.829	1.00035	0.253918	3.93966	8.15988e-05	0.0104004
ENSG00000198604	1460.27	0.979058	0.213002	4.59648	4.29681e-06	0.000738424
ENSG00000234745	65.1062	0.975859	0.265867	3.67048	0.000242094	0.0260763
ENSG00000038210	81.1881	0.961189	0.27547	3.48927	0.00048435	0.0448978
ENSG00000155158	52.4443	0.959023	0.274364	3.49544	0.000473274	0.0441385
ENSG00000011566	536.296	0.945238	0.24642	3.83588	0.000125117	0.0144724
ENSG00000002549	216.779	0.941128	0.215072	4.37586	1.20952e-05	0.00184997
ENSG00000141664	206.647	0.934297	0.21198	4.40749	1.04577e-05	0.00164897
ENSG00000154642	133.816	0.916469	0.237025	3.86654	0.00011039	0.0132277
ENSG00000153292	183.315	0.915915	0.216105	4.23828	2.25239e-05	0.00318984
ENSG00000196141	441.347	0.909534	0.194795	4.66919	3.02384e-06	0.000531604
ENSG00000180801	66.5479	0.907446	0.254618	3.56395	0.000365317	0.03676
ENSG00000111912	1488.28	0.904478	0.224429	4.03013	5.57451e-05	0.00722561
ENSG00000067066	1091.84	0.895359	0.21394	4.1851	2.85044e-05	0.0039634
ENSG00000117475	294.007	0.892603	0.253051	3.52736	0.000419729	0.0406314
ENSG00000152457	108.61	0.889159	0.244278	3.63995	0.000272689	0.0291663
ENSG00000160710	1391.99	0.885517	0.186653	4.74418	2.09356e-06	0.000376718
ENSG00000142634	211.333	0.88313	0.218994	4.03267	5.51462e-05	0.00720908
ENSG00000167034	89.22	0.874868	0.251763	3.47496	0.000510924	0.0465154
ENSG00000172954	392.132	0.873951	0.198477	4.40328	1.06627e-05	0.00166415
ENSG00000188215	229.183	0.852314	0.221966	3.83984	0.000123113	0.0143742
ENSG00000081087	192.96	0.850791	0.235903	3.60653	0.000310322	0.0322882
ENSG00000076067	1040.95	0.848878	0.175174	4.84592	1.26023e-06	0.000232232
ENSG00000110218	184.356	0.847792	0.239245	3.54361	0.000394686	0.0389466
ENSG00000178429	105.168	0.846928	0.240825	3.51678	0.000436819	0.0417556
ENSG00000198689	108.814	0.82417	0.233089	3.53586	0.00040645	0.0395965
ENSG00000172123	178.72	0.820375	0.221731	3.69986	0.000215717	0.0237366
ENSG00000145632	1273.89	0.819124	0.202681	4.04145	5.31219e-05	0.00700431
ENSG00000122641	447.292	0.810985	0.227806	3.55998	0.000370883	0.0368354
ENSG00000079215	521.729	0.795185	0.207803	3.82662	0.000129914	0.0147188
ENSG00000078246	378.148	0.792218	0.206605	3.83445	0.000125847	0.0144724
ENSG00000168297	660.904	0.789219	0.184146	4.28583	1.82055e-05	0.00260237
ENSG00000151883	198.386	0.78552	0.216675	3.62533	0.00028859	0.0306526
ENSG00000138069	1272.04	0.784193	0.20781	3.7736	0.000160906	0.0180961
ENSG00000048052	264.11	0.780875	0.200489	3.89486	9.82548e-05	0.0123181
ENSG00000168310	301.799	0.767393	0.20025	3.83218	0.000127014	0.0144976
ENSG00000213250	216.106	0.74493	0.208723	3.56899	0.000358365	0.0362993
ENSG00000164308	414.693	0.738731	0.205992	3.58621	0.00033552	0.0344415
ENSG00000141298	437.231	0.734916	0.189981	3.86836	0.000109568	0.0132277
ENSG00000169641	845.903	0.729321	0.209861	3.47526	0.000510356	0.0465154
ENSG00000013374	211.477	0.719777	0.20677	3.48105	0.000499453	0.0460189
ENSG00000133401	316.712	0.71765	0.194774	3.68453	0.000229124	0.0248543
ENSG00000003402	396.83	0.712628	0.197425	3.60961	0.000306662	0.0321259
ENSG00000204138	1339.6	0.678044	0.187126	3.62345	0.000290696	0.0306634
ENSG00000118515	853.95	0.63617	0.181149	3.51185	0.000444992	0.0417556
ENSG00000145293	242.802	-0.764074	0.206627	-3.69785	0.000217435	0.0237548
ENSG00000122729	1139.52	-0.777043	0.20645	-3.76383	0.000167331	0.0186812
ENSG00000241741	41.4798	-1.2276	0.347091	-3.53681	0.000404984	0.0395965
