# Supplementary material for: Silencing of ANKRD12 circRNA induces molecular and functional changes associated with invasive phenotypes
Source: BMC Cancer. 2019 Jun 11;19:565. doi: 10.1186/s12885-019-5723-0 (PMC6558796; doi:10.1186/s12885-019-5723-0)
Supplement: Supplementary file 6 — Table S6. List of microRNAs that can target circANKRD12 and CyclinD1. (XLSX 9 kb) [file 12885_2019_5723_MOESM6_ESM.xlsx]

## Sheet: Sheet1
miRNA seed matched in Cyclin D1 transcript (ENST00000227507.2)
miRNA	Position in the UTR	seed match	context++ score	context++ score percentile	weighted context++ score	conserved branch length	No of matches on circRNA	circRNA	Mirbase ID	Site Type	start	end	UTR region	UTR-miRNA pairing	mature miRNA sequence	miRNA family	Group #		circRNA	Mirbase ID	Site Type	start	end	UTR region	UTR-miRNA pairing	mature miRNA sequence	miRNA family	Group #
hsa-miR-4768-5p	219-226	8mer	-0.31	97	-0.31	0		circANKRD12	hsa-miR-4768-5p	7mer-1a	265	271	UGACAGCAAUAUGGUAGAGAAAC	||||||	UAGGUACCCUAGGUCUCUCUUA	miR-4768-5p	51
hsa-miR-4778-3p	1196-1202	7mer-1A	-0.01	32	-0.01	0.223	2	circANKRD12	hsa-miR-4778-3p	7mer-1a	172	178	UGAGAAGACUGAUAA--AAGAAGAA	||| ||||||	AGUUGAGACGUUUCCUUCUUCU	miR-1903/4778-3p	22	###	hsa-miR-4778-3p	circANKRD12	hsa-miR-4778-3p	7mer-m8	174	180	AGAAGACUGAUAAAAGAAGAAGC	||| |||||||	AGUUGAGACGUUUC-CUUCUUCU	miR-1903/4778-3p	23
hsa-miR-4659a-3p	1197-1204	8mer	-0.08	79	-0.08	0	2	circANKRD12	hsa-miR-4659a-3p	7mer-1a	279	285	UAGAGAAACCAUAUG---GAAGAAAG	|||| ||||||	GCAACGGUACAGAUUCUUCUUU	miR-4659ab-3p	46	###	hsa-miR-4659a-3p	circANKRD12	hsa-miR-4659a-3p	7mer-m8	173	179	GAGAAGACUGAUAAAAGAAGAAG	|||||||	GCAACGGUACAGAUUCUUCUUU	miR-4659ab-3p	45
hsa-miR-4659a-3p	1606-1612	7mer-1A	-0.02	53	-0.02	0	2	circANKRD12	hsa-miR-4659a-3p	7mer-1a	279	285	UAGAGAAACCAUAUG---GAAGAAAG	|||| ||||||	GCAACGGUACAGAUUCUUCUUU	miR-4659ab-3p	46	###	hsa-miR-4659a-3p	circANKRD12	hsa-miR-4659a-3p	7mer-m8	173	179	GAGAAGACUGAUAAAAGAAGAAG	|||||||	GCAACGGUACAGAUUCUUCUUU	miR-4659ab-3p	45
hsa-miR-4659b-3p	1197-1204	8mer	-0.08	79	-0.08	0	2	circANKRD12	hsa-miR-4659b-3p	7mer-1a	279	285	UAGAGAAACCAUAUG---GAAGAAAG	|||| ||||||	UCGACGGUACAGAUUCUUCUUU	miR-4659ab-3p	46	###	hsa-miR-4659b-3p	circANKRD12	hsa-miR-4659b-3p	7mer-m8	173	179	GAGAAGACUGAUAAAAGAAGAAG	|||||||	UCGACGGUACAGAUUCUUCUUU	miR-4659ab-3p	45
hsa-miR-4659b-3p	1606-1612	7mer-1A	-0.02	53	-0.02	0	2	circANKRD12	hsa-miR-4659b-3p	7mer-1a	279	285	UAGAGAAACCAUAUG---GAAGAAAG	|||| ||||||	UCGACGGUACAGAUUCUUCUUU	miR-4659ab-3p	46	###	hsa-miR-4659b-3p	circANKRD12	hsa-miR-4659b-3p	7mer-m8	173	179	GAGAAGACUGAUAAAAGAAGAAG	|||||||	UCGACGGUACAGAUUCUUCUUU	miR-4659ab-3p	45
